# Supplementary material for: Cortical Structure in Relation to Empathy and Psychopathy in 800 Incarcerated Men
Source: Biol Psychiatry Glob Open Sci. 2026 Jan 23;6(3):100695. doi: 10.1016/j.bpsgos.2026.100695 (PMC13019820; doi:10.1016/j.bpsgos.2026.100695)
Supplement: Key Resources Table [file mmc3.xlsx]

## Sheet: Key Resources Table
KEY RESOURCES TABLE
Resource Type	Specific Reagent or Resource	Source or Reference	Identifiers	Additional Information
Add additional rows as needed for each resource type	Include species and sex when applicable.	Include name of manufacturer, company, repository, individual, or research lab. Include PMID or DOI for references; use “this paper” if new.	Include catalog numbers, stock numbers, database IDs or accession numbers, and/or RRIDs. RRIDs are highly encouraged; search for RRIDs at https://scicrunch.org/resources.	Include any additional information or notes if necessary.
Software; Algorithm	MATLAB version R2020b	MathWorks	RRID:SCR_001622
Software; Algorithm	R version 4.5.0	R Core Team	RRID:SCR_001905
Software; Algorithm	Python version 3.11.9	Python Software Foundation	RRID:SCR_008394
